# Supplementary material for: Mitochondrial Iron Metabolism as a Potential Key Mediator of PD-L1 Thermal Regulation
Source: Cancers (Basel). 2024 Nov 5;16(22):3736. doi: 10.3390/cancers16223736 (PMC11592209; doi:10.3390/cancers16223736)
Supplement: Supplementary file 1 [file cancers-16-03736-s001.zip]

Archive with 1 entries (1 files):
- cancers-3264951-supplementary.pdf
